# Supplementary material for: Properties of Hyper-Elastic-Graded Triply Periodic Minimal Surfaces
Source: Polymers (Basel). 2023 Nov 21;15(23):4475. doi: 10.3390/polym15234475 (PMC10707849; doi:10.3390/polym15234475)
Supplement: Supplementary file 1 [file polymers-15-04475-s001.zip]

Archive with 1 entries (1 files):
- polymers-2670314-supplementary.opju
